# Supplementary material for: Environmental Pollutant PCB 153 Is Associated with Candidate Alternative Splicing Alterations in Intellectual Disability-Associated Genes: An Exploratory RNA-Seq Splicing Analysis in a Neuronal Model
Source: Genes (Basel). 2026 Jun 13;17(6):692. doi: 10.3390/genes17060692 (PMC13300575; doi:10.3390/genes17060692)
Supplement: Supplementary file 1 [file genes-17-00692-s001.zip]

Archive with 10 entries (10 files):
- Figure S1.png
- Figure S2.png
- Figure S3.png
- Figure S4.png
- Figure S5.png
- Table S1.txt
- Table S2.xlsx
- Table S3.xlsx
- Table S4.txt
- Table S5.xlsx
