# Supplementary material for: Environmental Pollutant PCB 153 Is Associated with Candidate Alternative Splicing Alterations in Intellectual Disability-Associated Genes: An Exploratory RNA-Seq Splicing Analysis in a Neuronal Model
Source: Genes (Basel). 2026 Jun 13;17(6):692. doi: 10.3390/genes17060692 (PMC13300575; doi:10.3390/genes17060692)
Supplement: Supplementary file 1 [file genes-17-00692-s001.zip › Table S1.txt]

Gene	CTRL-WT	PCB153-5uM	Fold_Change	q-Value
ADAR	11156.49	11619.23	0.06	0.000675
CELF2	267.89	104.65	-1.35	0.00239
CNOT4	1026.95	913.77	-0.17	0.00488
DDX3X	8983.51	9608.42	0.1	0.0159
EIF4G2	17144.49	20303.2	0.24	0.00422
ERI1	637.74	920.09	0.52	9.930000000000001e-21
G3BP2	3104.21	3660.45	0.24	3.85e-06
HNRNPC	9900.15	10916.12	0.14	1.68e-05
HNRNPH2	841.14	935.24	0.15	0.0218
HNRNPK	11256.87	12544.56	0.16	0.0147
HNRNPLL	1994.62	2481.81	0.31	9.8e-05
IGF2BP3	2112.17	2314.27	0.14	0.000255
ILF3	5991.96	5529.81	-0.11	1.95e-07
NONO	11864.17	10841.96	-0.13	0.0112
NUMA1	13715.53	13154.28	-0.06	2.98e-05
PABPC5	11.71	0.64	-4.41	0.0207
PRPF8	23600.52	22343.28	-0.08	0.00469
PTBP2	1697.1	1477.22	-0.2	0.00685
RBFOX1	8.71	1.1	-3.02	0.0432
RBM14	563.39	412.32	-0.44	0.00753
RBM22	693.27	785.71	0.17	0.0143
SART3	3904.66	3648.78	-0.1	0.000537
SLTM	2832.72	3192.49	0.17	0.0303
SND1	6658.99	6361.18	-0.06	0.00529
SNRPB2	858.93	1052.46	0.29	0.00535
SRSF3	2260.78	2423.01	0.1	0.0147
SRSF9	767.39	885.95	0.21	0.000589
SUB1	1465.8	1645.92	0.16	0.00024
TNRC6A	5165.02	4783.55	-0.11	0.00433
UCHL5	1057.11	1150.53	0.12	0.037
YBX1	7096.39	7716.0	0.12	0.00831
YTHDC1	3873.92	4056.05	0.06	0.0473
