# Supplementary material for: Environmental Pollutant PCB 153 Is Associated with Candidate Alternative Splicing Alterations in Intellectual Disability-Associated Genes: An Exploratory RNA-Seq Splicing Analysis in a Neuronal Model
Source: Genes (Basel). 2026 Jun 13;17(6):692. doi: 10.3390/genes17060692 (PMC13300575; doi:10.3390/genes17060692)
Supplement: Supplementary file 1 [file genes-17-00692-s001.zip › Table S2.xlsx]

## Sheet: A3SS
GeneID	geneSymbol	chr	strand	longExonStart_0base	longExonEnd	shortES	shortEE	flankingES	flankingEE	ID.1	IJC_SAMPLE_1	SJC_SAMPLE_1	IJC_SAMPLE_2	SJC_SAMPLE_2	IncFormLen	SkipFormLen	PValue	FDR	IncLevel1	IncLevel2	IncLevelDifference	Mean coverage
ENSG00000092148	HECTD1	chr14	-	31128611	31129448	31128611	31129307	31133237	31133414	2638	26,19	0,0	24,25	5,4	144	72	1.1258e-05	0.00439275	1.0,1.0	0.706,0.758	0.268	12.875
ENSG00000119688	ABCD4	chr14	-	74292747	74293248	74292747	74292869	74295147	74295198	2648	10,9	0,0	7,15	3,2	144	72	0.000159169	0.0293792	1.0,1.0	0.538,0.789	0.337	5.75
ENSG00000141279	NPEPPS	chr17	+	47619277	47619784	47619736	47619784	47619008	47619164	3205	3,0	14,15	9,8	12,13	144	72	0.000310368	0.0458472	0.097,0.0	0.273,0.235	-0.206	9.25
ENSG00000136108	CKAP2	chr13	+	52460895	52460974	52460898	52460974	52456522	52456607	7017	2,1	22,12	9,12	16,22	75	72	0.000224595	0.0375074	0.08,0.074	0.351,0.344	-0.27	12
ENSG00000118058	KMT2A	chr11	+	118471661	118474315	118474178	118474315	118468774	118468844	10160	18,19	0,0	23,31	2,6	144	72	6.68659e-05	0.0156333	1.0,1.0	0.852,0.721	0.214	12.375
ENSG00000092931	MFSD11	chr17	+	76741928	76742048	76741993	76742048	76740956	76741064	15047	14,8	0,0	4,13	4,3	137	72	2.44989e-06	0.00156214	1.0,1.0	0.344,0.695	0.481	5.75

## Sheet: A5SS
GeneID	geneSymbol	chr	strand	longExonStart_0base	longExonEnd	shortES	shortEE	flankingES	flankingEE	ID.1	IJC_SAMPLE_1	SJC_SAMPLE_1	IJC_SAMPLE_2	SJC_SAMPLE_2	IncFormLen	SkipFormLen	PValue	FDR	IncLevel1	IncLevel2	IncLevelDifference	Mean coverage
ENSG00000172915	NBEA	chr13	+	35208699	35208854	35208699	35208836	35211052	35211179	1915	10,16	0,0	16,24	6,2	90	72	0.000148731	0.0189933	1.0,1.0	0.681,0.906	0.206	9.25
ENSG00000175455	CCDC14	chr3	-	123955842	123956115	123956045	123956115	123948895	123949132	3084	14,12	0,0	13,21	4,7	144	72	2.4232e-06	0.000715601	1.0,1.0	0.619,0.6	0.391	8.875
ENSG00000104381	GDAP1	chr8	+	74351273	74351466	74351273	74351321	74360136	74360310	4309	45,29	7,5	21,34	16,30	144	72	2.39971e-06	0.000715601	0.763,0.744	0.396,0.362	0.375	23.375
ENSG00000048052	HDAC9	chr7	+	18591515	18591642	18591515	18591636	18593907	18594029	5026	22,14	7,4	20,29	0,1	78	72	1.71838e-05	0.00353014	0.744,0.764	1.0,0.964	-0.228	12.125
ENSG00000110066	KMT5B	chr11	-	68179469	68180200	68180131	68180200	68175017	68175183	5181	0,0	26,17	5,6	15,21	144	72	3.48545e-05	0.00609954	0.0,0.0	0.143,0.125	-0.134	11.25
ENSG00000147133	TAF1	chrX	+	71423116	71423264	71423116	71423239	71423973	71424066	6047	1,0	12,7	3,8	6,8	97	72	2.78825e-05	0.00506711	0.058,0.0	0.271,0.426	-0.32	5.625
ENSG00000077279	DCX	chrX	-	111330903	111331041	111330918	111331041	111293778	111301743	7370	8,6	0,0	11,12	1,6	87	72	0.000132257	0.0183798	1.0,1.0	0.901,0.623	0.238	5.5
ENSG00000147852	VLDLR	chr9	+	2647473	2648347	2647473	2647592	2648668	2648810	7474	8,9	5,2	15,14	1,0	144	72	0.000137223	0.0185251	0.444,0.692	0.882,1.0	-0.373	6.75
ENSG00000266173	STRADA	chr17	-	63728333	63728413	63728357	63728413	63726637	63726695	8048	13,11	0,0	8,11	4,3	96	72	1.6498e-05	0.00353014	1.0,1.0	0.6,0.733	0.334	6.25
ENSG00000229117	RPL41	chr12	+	56116774	56116930	56116774	56116829	56117188	56117211	8906	4,7	3,4	9,13	1,0	144	72	4.13395e-05	0.00697604	0.4,0.467	0.818,1.0	-0.476	5.125
ENSG00000072364	AFF4	chr5	-	132899073	132899141	132899103	132899141	132898282	132898392	9737	0,0	25,13	2,4	8,12	102	72	0.000455764	0.0478552	0.0,0.0	0.15,0.19	-0.17	8

## Sheet: MXE
GeneID	geneSymbol	chr	strand	1stExonStart_0base	1stExonEnd	2ndExonStart_0base	2ndExonEnd	upstreamES	upstreamEE	downstreamES	downstreamEE	ID.1	IJC_SAMPLE_1	SJC_SAMPLE_1	IJC_SAMPLE_2	SJC_SAMPLE_2	IncFormLen	SkipFormLen	PValue	FDR	IncLevel1	IncLevel2	IncLevelDifference	Mean coverage
ENSG00000198586	TLK1	chr2	-	171028338	171028405	171046173	171046362	171014850	171014948	171049813	171049950	1751	25,27	17,8	12,10	22,22	144	139	0.000231874	0.0226077	0.587,0.765	0.345,0.305	0.351	17.875
ENSG00000117054	ACADM	chr1	+	75728400	75728488	75732643	75732745	75724708	75724817	75732852	75732922	1976	13,12	1,0	13,21	5,7	144	144	0.000114132	0.0121395	0.929,1.0	0.722,0.75	0.229	9
ENSG00000110066	KMT5B	chr11	-	68179469	68179616	68180131	68180200	68175017	68175183	68185780	68185928	3113	49,29	0,0	36,32	4,6	141	144	6.56613e-05	0.00815023	1.0,1.0	0.902,0.845	0.127	19.5
ENSG00000138376	BARD1	chr2	-	214780559	214781509	214792296	214792445	214769231	214769312	214797060	214797117	3178	1,0	17,11	1,8	13,6	144	144	0.000635898	0.0480001	0.056,0.0	0.071,0.571	-0.293	7.125
ENSG00000205581	HMGN1	chr21	-	39345829	39345958	39347378	39347478	39345145	39345274	39348291	39348339	4801	19,11	102,55	5,6	87,107	144	144	0.000472632	0.0394985	0.157,0.167	0.054,0.053	0.109	49
ENSG00000110066	KMT5B	chr11	-	68179469	68179616	68179859	68180200	68175017	68175183	68185780	68185928	5721	24,14	0,0	23,15	4,6	144	144	1.95686e-05	0.00325433	1.0,1.0	0.852,0.714	0.217	10.75
ENSG00000133958	UNC79	chr14	+	93474088	93474203	93474247	93474393	93467670	93467791	93477557	93477728	5728	9,3	8,5	1,0	8,13	144	144	5.89395e-06	0.00221995	0.529,0.375	0.111,0.0	0.397	5.875

## Sheet: RI
GeneID	geneSymbol	chr	strand	riExonStart_0base	riExonEnd	upstreamES	upstreamEE	downstreamES	downstreamEE	ID.1	IJC_SAMPLE_1	SJC_SAMPLE_1	IJC_SAMPLE_2	SJC_SAMPLE_2	IncFormLen	SkipFormLen	PValue	FDR	IncLevel1	IncLevel2	IncLevelDifference	Mean coverage
ENSG00000100241	SBF1	chr22	-	50465960	50466258	50465960	50466074	50466149	50466258	131	0,0	12,9	3,5	4,10	144	72	5.89302e-05	0.00733304	0.0,0.0	0.273,0.2	-0.237	5.375
ENSG00000064601	CTSA	chr20	+	45892272	45892484	45892272	45892323	45892397	45892484	574	2,0	16,9	3,6	4,3	144	72	0.000135194	0.0133377	0.059,0.0	0.273,0.5	-0.357	5.375
ENSG00000213983	AP1G2	chr14	-	23565605	23566160	23565605	23565701	23565815	23566160	2119	2,2	15,10	11,9	6,8	144	72	5.002e-05	0.00656074	0.062,0.091	0.478,0.36	-0.342	7.875
ENSG00000092330	TINF2	chr14	-	24239681	24240875	24239681	24240330	24240418	24240875	2180	63,25	13,5	61,67	1,5	144	72	0.000823269	0.0464573	0.708,0.714	0.968,0.87	-0.208	30
ENSG00000085998	POMGNT1	chr1	-	46194552	46194961	46194552	46194651	46194843	46194961	4044	1,0	9,14	4,6	13,7	144	72	0.000202881	0.018233	0.053,0.0	0.133,0.3	-0.19	6.75
ENSG00000085998	POMGNT1	chr1	-	46194552	46195924	46194552	46194961	46195810	46195924	4046	0,0	19,8	1,6	9,4	144	72	0.000259878	0.0212309	0.0,0.0	0.053,0.429	-0.241	5.875
ENSG00000154222	CC2D1B	chr1	-	52355397	52355666	52355397	52355449	52355607	52355666	4080	8,3	18,5	0,2	20,10	144	72	0.00057137	0.0346607	0.182,0.231	0.0,0.091	0.161	8.25
ENSG00000239900	ADSL	chr22	+	40361487	40363071	40361487	40361635	40362980	40363071	4378	0,2	21,13	3,8	13,15	144	72	0.000927799	0.0496966	0.0,0.071	0.103,0.211	-0.121	9.375
ENSG00000077782	FGFR1	chr8	-	38427920	38428435	38427920	38428093	38428351	38428435	4980	0,1	17,5	3,4	4,10	144	72	0.000931876	0.0496966	0.0,0.091	0.273,0.167	-0.175	5.5
ENSG00000181163	NPM1	chr5	+	171405301	171407774	171405301	171405403	171406396	171407774	5894	0,1	12,10	7,3	8,7	144	72	7.14174e-05	0.0080602	0.0,0.048	0.304,0.176	-0.216	6
ENSG00000115317	HTRA2	chr2	+	74530910	74531925	74530910	74531702	74531855	74531925	6039	1,0	18,6	5,4	11,15	144	72	0.000922983	0.0496966	0.027,0.0	0.185,0.118	-0.138	7.5
ENSG00000204843	DCTN1	chr2	-	74367970	74368880	74367970	74368131	74368727	74368880	6381	8,2	38,20	10,16	14,24	144	72	0.000566684	0.0346607	0.095,0.048	0.263,0.25	-0.185	16.5
ENSG00000118873	RAB3GAP2	chr1	-	220164732	220167675	220164732	220167399	220167501	220167675	7029	7,2	7,9	0,1	10,12	144	72	0.000316535	0.0240022	0.333,0.1	0.0,0.04	0.197	6
ENSG00000291137	GBA1LP	chr1	-	155216383	155217029	155216383	155216621	155216856	155217029	8048	3,0	46,19	16,11	17,34	144	72	9.70271e-07	0.000276984	0.032,0.0	0.32,0.139	-0.214	18.25
ENSG00000197978	GOLGA6L9	chr15	+	82432575	82432897	82432575	82432631	82432816	82432897	10183	23,33	0,1	33,19	6,12	144	72	2.23152e-06	0.000515692	1.0,0.943	0.733,0.442	0.384	15.875
ENSG00000114739	ACVR2B	chr3	+	38477864	38478292	38477864	38477970	38478140	38478292	10416	0,0	14,12	3,6	16,20	144	72	0.00059635	0.0357295	0.0,0.0	0.086,0.13	-0.108	8.875
ENSG00000072133	RPS6KA6	chrX	-	84134781	84135197	84134781	84134819	84135103	84135197	10823	0,0	20,8	5,10	14,20	144	72	4.42252e-06	0.000954361	0.0,0.0	0.152,0.2	-0.176	9.625
ENSG00000229117	RPL41	chr12	+	56116753	56117211	56116753	56116829	56117188	56117211	11286	4,10	3,4	14,18	1,0	144	72	3.29355e-05	0.00456674	0.4,0.556	0.875,1.0	-0.459	6.75

## Sheet: SE
GeneID	geneSymbol	chr	strand	exonStart_0base	exonEnd	upstreamES	upstreamEE	downstreamES	downstreamEE	ID.1	IJC_SAMPLE_1	SJC_SAMPLE_1	IJC_SAMPLE_2	SJC_SAMPLE_2	IncFormLen	SkipFormLen	PValue	FDR	IncLevel1	IncLevel2	IncLevelDifference	Mean coverage
ENSG00000105771	SMG9	chr19	-	43744771	43744884	43739672	43740218	43747441	43747539	2716	4,11	0,0	3,20	4,1	144	72	0.000471474	0.0479856	1.0,1.0	0.273,0.909	0.409	5.375
ENSG00000129197	RPAIN	chr17	+	5428070	5428211	5425970	5426299	5432541	5432876	5138	46,28	3,2	30,37	11,11	144	72	0.000324477	0.0373863	0.885,0.875	0.577,0.627	0.278	21
ENSG00000126858	RHOT1	chr17	+	32172936	32173060	32171042	32171101	32173830	32173912	5804	5,4	13,7	0,1	9,14	144	72	0.000434272	0.0449484	0.161,0.222	0.0,0.034	0.174	6.625
ENSG00000133030	MPRIP	chr17	+	17143555	17143669	17142626	17142765	17146035	17146092	6348	11,7	6,1	9,14	0,1	144	72	0.000500843	0.0488056	0.478,0.778	1.0,0.875	-0.309	6.125
ENSG00000141002	TCF25	chr16	+	89908965	89909083	89907242	89907322	89910590	89910663	8006	1,0	25,12	8,2	21,14	144	72	0.000414863	0.0449484	0.02,0.0	0.16,0.067	-0.104	10.375
ENSG00000197978	GOLGA6L9	chr15	+	82432571	82432631	82431829	82431949	82432816	82432897	9346	0,1	8,2	5,11	10,6	132	72	0.000246756	0.0320608	0.0,0.214	0.214,0.5	-0.25	5.375
ENSG00000278202	GOLGA6L9-AS1	chr15	+	82432575	82432631	82431829	82431949	82432816	82432897	9348	0,1	8,2	7,16	10,6	128	72	6.04971e-05	0.0121792	0.0,0.22	0.283,0.6	-0.332	6.25
ENSG00000011052	NME1-NME2	chr17	+	51154224	51154444	51153635	51153662	51155650	51155780	9493	3,1	48,27	7,8	25,21	144	72	0.000330523	0.0376098	0.03,0.018	0.123,0.16	-0.118	17.5
ENSG00000100796	PPP4R3A	chr14	-	91466260	91466416	91465249	91465419	91470836	91470995	11164	0,0	16,9	3,4	4,13	144	72	0.000193143	0.0278613	0.0,0.0	0.273,0.133	-0.203	6.125
ENSG00000183474	GTF2H2C	chr5	+	69568152	69568207	69566966	69567053	69572444	69572550	14861	21,14	7,1	27,28	1,0	127	72	0.000219789	0.0307581	0.63,0.888	0.939,1.0	-0.211	12.375
ENSG00000113391	ARB2A	chr5	-	94074645	94074769	94053125	94053227	94111510	94111663	15902	13,7	9,3	15,17	1,1	144	72	0.000175021	0.026429	0.419,0.538	0.882,0.895	-0.41	8.25
ENSG00000145016	RUBCN	chr3	-	197691073	197691148	197684156	197684217	197693714	197693816	19370	0,0	31,6	5,5	22,19	144	72	0.000238633	0.0320608	0.0,0.0	0.102,0.116	-0.109	11
ENSG00000175455	CCDC14	chr3	-	123955842	123955965	123948895	123949132	123956045	123956115	21649	27,18	0,0	16,24	4,7	144	72	8.20089e-07	0.000385231	1.0,1.0	0.667,0.632	0.351	12
ENSG00000116171	SCP2	chr1	+	53038916	53039046	53027968	53028071	53047857	53047937	23270	39,27	0,0	29,44	3,5	144	72	0.000119455	0.0190296	1.0,1.0	0.829,0.815	0.178	18.375
ENSG00000117054	ACADM	chr1	+	75728388	75728488	75724779	75724817	75732643	75732741	24291	25,19	1,0	24,42	3,7	144	72	0.000401252	0.0437555	0.926,1.0	0.8,0.75	0.188	15.125
ENSG00000010803	SCMH1	chr1	-	41151613	41151684	41142877	41143112	41160874	41160898	24971	9,11	1,0	13,14	9,5	143	72	5.31775e-05	0.0112811	0.819,1.0	0.421,0.585	0.406	7.75
ENSG00000160688	FLAD1	chr1	+	154989559	154989707	154988104	154988849	154990158	154990257	26416	12,11	5,1	2,2	11,7	144	72	8.48148e-06	0.00254722	0.545,0.846	0.083,0.125	0.592	6.375
ENSG00000118473	SGIP1	chr1	+	66635943	66636015	66633069	66633094	66639776	66639833	26952	51,30	0,0	33,37	1,6	144	72	0.000201422	0.028605	1.0,1.0	0.943,0.755	0.151	19.75
ENSG00000118473	SGIP1	chr1	+	66635946	66636015	66633069	66633094	66639776	66639833	26954	16,12	0,0	12,8	1,6	141	72	3.25247e-05	0.00819587	1.0,1.0	0.86,0.405	0.367	6.875
ENSG00000198836	OPA1	chr3	+	193617177	193617285	193615673	193615770	193618868	193618936	29490	49,51	0,1	48,67	8,2	144	72	0.000490077	0.0484469	1.0,0.962	0.75,0.944	0.134	28.25
ENSG00000074603	DPP8	chr15	-	65500605	65500779	65497863	65498032	65507242	65507355	30752	8,14	1,0	13,12	2,9	144	72	0.000326943	0.037435	0.8,1.0	0.765,0.4	0.318	7.375
ENSG00000104381	GDAP1	chr8	+	74351453	74351466	74351273	74351321	74360136	74360310	31664	5,9	7,5	3,3	16,30	85	72	0.000177446	0.026429	0.377,0.604	0.137,0.078	0.383	9.75
ENSG00000143156	NME7	chr1	-	169323116	169323283	169309969	169310080	169324392	169324450	32917	44,23	0,0	28,34	3,4	144	72	0.000221617	0.0307581	1.0,1.0	0.824,0.81	0.183	17
ENSG00000143398	PIP5K1A	chr1	+	151242437	151242567	151239954	151240039	151246919	151246965	33747	32,32	6,1	20,19	0,0	144	72	0.00035542	0.039703	0.727,0.941	1.0,1.0	-0.166	13.75
ENSG00000176444	CLK2	chr1	-	155268707	155268795	155268292	155268359	155269487	155269713	34185	30,21	2,0	21,17	10,3	144	72	0.000221619	0.0307581	0.882,1.0	0.512,0.739	0.316	13
ENSG00000157741	UBN2	chr7	+	139251955	139252057	139237004	139237097	139258487	139258625	34499	40,26	0,1	35,40	4,6	144	72	0.000230093	0.0314575	1.0,0.929	0.814,0.769	0.173	19
ENSG00000165671	NSD1	chr5	+	177238236	177238507	177235820	177235945	177239755	177239865	36639	19,10	0,0	22,36	4,3	144	72	0.000228937	0.0314575	1.0,1.0	0.733,0.857	0.205	11.75
ENSG00000110066	KMT5B	chr11	-	68179469	68179537	68175017	68175183	68180131	68180200	38495	1,0	26,17	4,6	15,21	140	72	0.000338398	0.0382682	0.019,0.0	0.121,0.128	-0.115	11.25
ENSG00000110066	KMT5B	chr11	-	68179469	68179616	68175017	68175183	68180131	68180200	38496	0,0	26,17	4,6	15,21	144	72	9.59055e-05	0.0164205	0.0,0.0	0.118,0.125	-0.121	11.125
ENSG00000110066	KMT5B	chr11	-	68179469	68179830	68175017	68175183	68180131	68180200	38498	0,0	26,17	4,6	15,21	144	72	9.59055e-05	0.0164205	0.0,0.0	0.118,0.125	-0.121	11.125
ENSG00000091136	LAMB1	chr7	-	107959248	107959480	107955466	107955630	107959690	107959834	38530	23,16	0,0	30,26	2,4	144	72	0.000499427	0.0488056	1.0,1.0	0.882,0.765	0.176	12.625
ENSG00000118058	KMT2A	chr11	+	118471661	118471985	118468774	118468844	118474178	118474315	48649	8,7	0,0	10,13	2,6	144	72	3.5642e-06	0.00125569	1.0,1.0	0.714,0.52	0.383	5.75
ENSG00000099204	ABLIM1	chr10	-	114473878	114473956	114472976	114473132	114487957	114487993	52401	37,23	0,0	33,36	4,3	144	72	0.000380728	0.0417661	1.0,1.0	0.805,0.857	0.169	17
ENSG00000077279	DCX	chrX	-	111312638	111312736	111293778	111301743	111330918	111331041	54036	8,9	0,0	9,10	1,6	144	72	1.49328e-05	0.00431287	1.0,1.0	0.818,0.455	0.364	5.375
ENSG00000077279	DCX	chrX	-	111312641	111312736	111293778	111301743	111330918	111331041	54038	14,14	0,0	18,16	1,6	144	72	8.08631e-05	0.0146724	1.0,1.0	0.9,0.571	0.264	8.625
ENSG00000147852	VLDLR	chr9	+	2648207	2648347	2647473	2647592	2648668	2648810	54488	12,14	5,2	14,19	1,0	144	72	0.000424509	0.0449484	0.545,0.778	0.875,1.0	-0.276	8.375
ENSG00000205581	HMGN1	chr21	-	39345829	39345958	39345145	39345274	39347378	39347478	56641	100,50	19,11	87,106	4,5	144	72	5.12585e-05	0.0112485	0.725,0.694	0.916,0.914	-0.206	47.75
ENSG00000205581	HMGN1	chr21	-	39345829	39347292	39345145	39345274	39347378	39347483	56643	99,50	19,11	86,106	4,5	144	72	5.06651e-05	0.0112485	0.723,0.694	0.915,0.914	-0.206	47.5
ENSG00000100296	THOC5	chr22	-	29550727	29550843	29549051	29549158	29553447	29553655	57308	17,11	3,5	14,17	0,1	144	72	0.000243104	0.0320608	0.739,0.524	1.0,0.895	-0.316	8.5
ENSG00000107130	NCS1	chr9	+	130217831	130217970	130200957	130200982	130222649	130222738	58009	21,10	0,0	24,23	2,5	144	72	0.000113321	0.0183886	1.0,1.0	0.857,0.697	0.223	10.625
ENSG00000187079	TEAD1	chr11	+	12878888	12878900	12864837	12864900	12879707	12879842	60167	15,10	0,0	12,10	4,7	84	72	1.42588e-06	0.000580491	1.0,1.0	0.72,0.55	0.365	7.25
ENSG00000173933	RBM4	chr11	+	66643449	66644140	66638934	66640123	66646026	66646452	60474	12,4	8,2	7,14	1,0	144	72	3.14881e-05	0.00819587	0.429,0.5	0.778,1.0	-0.424	6
ENSG00000188690	UROS	chr10	-	125798064	125798145	125796102	125796188	125807412	125807465	61644	48,33	4,7	54,49	1,0	144	72	3.23495e-05	0.00819587	0.857,0.702	0.964,1.0	-0.203	24.5
ENSG00000141759	TXNL4A	chr18	-	79986601	79986750	79977597	79977701	79988239	79988502	62843	1,0	16,13	7,5	12,13	144	72	4.16235e-05	0.00990314	0.03,0.0	0.226,0.161	-0.178	8.375
ENSG00000089022	MAPKAPK5	chr12	+	111868752	111868861	111867571	111867669	111870270	111870360	65983	47,18	1,0	28,32	7,6	144	72	6.89474e-06	0.00217779	0.959,1.0	0.667,0.727	0.282	17.375
ENSG00000090905	TNRC6A	chr16	+	24804555	24804851	24804176	24804319	24805013	24805151	66282	0,1	16,15	4,7	8,20	144	72	0.000145411	0.0225756	0.0,0.032	0.2,0.149	-0.158	8.875
ENSG00000143398	PIP5K1A	chr1	+	151242179	151242567	151239954	151240039	151246919	151246965	67119	33,32	6,1	19,20	0,0	144	72	0.000363836	0.0401535	0.733,0.941	1.0,1.0	-0.163	13.875
ENSG00000089022	MAPKAPK5	chr12	+	111868752	111868876	111867571	111867669	111870270	111870360	68139	36,14	1,0	21,24	7,6	144	72	5.02779e-06	0.00170572	0.947,1.0	0.6,0.667	0.34	13.625
