# Supplementary material for: Environmental Pollutant PCB 153 Is Associated with Candidate Alternative Splicing Alterations in Intellectual Disability-Associated Genes: An Exploratory RNA-Seq Splicing Analysis in a Neuronal Model
Source: Genes (Basel). 2026 Jun 13;17(6):692. doi: 10.3390/genes17060692 (PMC13300575; doi:10.3390/genes17060692)
Supplement: Supplementary file 1 [file genes-17-00692-s001.zip › Table S3.xlsx]

## Sheet: Molecular Function GO results
Rank,Term name,P-value,Z-score,Combined score,Overlapping genes,Adjusted p-value,Old p-value,Old adjusted p-value,number of Genes
1,Histone H4K20 Methyltransferase Activity (GO:0042799),0.00025071949898436196,117.20588235294117,971.7745727646753,"['NSD1', 'KMT5B']",0.038109363845623016,0,0,2
2,Exopeptidase Activity (GO:0008238),0.0008485109355012361,17.802985074626864,125.9032015490484,"['CTSA', 'NPEPPS', 'DPP8']",0.039443479850307314,0,0,3
3,Protein-Lysine N-methyltransferase Activity (GO:0016279),0.0008961808257416552,17.453028972783144,122.47433314107707,"['KMT2A', 'NSD1', 'KMT5B']",0.039443479850307314,0,0,3
4,Histone H4 Methyltransferase Activity (GO:0140939),0.0010693724440031793,48.818627450980394,333.9527697036537,"['NSD1', 'KMT5B']",0.039443479850307314,0,0,2
5,Kinase Binding (GO:0019900),0.0012974828898127406,4.651135005973716,30.917625213020102,"['BARD1', 'NPM1', 'NBEA', 'STRADA', 'DCTN1', 'DCX', 'PIP5K1A']",0.039443479850307314,0,0,7

## Sheet: DisGeNET disease results
Rank,Term name,P-value,Z-score,Combined score,Overlapping genes,Adjusted p-value,Old p-value,Old adjusted p-value,number of Genes
1,Intellectual Disability,1.290955196026387e-07,4.163559290931111,66.04534710874522,"['ABCD4', 'KMT2A', 'DCTN1', 'HTRA2', 'VLDLR', 'AFF4', 'OPA1', 'FLAD1', 'NSD1', 'KMT5B', 'ACADM', 'TXNL4A', 'CTSA', 'RUBCN', 'ADSL', 'STRADA', 'UROS', 'TINF2', 'LAMB1', 'GDAP1', 'POMGNT1', 'CLK2', 'DCX', 'RAB3GAP2', 'TAF1', 'FGFR1']",0.0002539308870583903,0,0,26
2,Low intelligence,7.558558177138067e-07,5.559305501365587,78.36071924463099,"['CTSA', 'RUBCN', 'ADSL', 'KMT2A', 'STRADA', 'TINF2', 'LAMB1', 'VLDLR', 'AFF4', 'POMGNT1', 'OPA1', 'NSD1', 'DCX', 'RAB3GAP2', 'FGFR1']",0.0004955894644810192,0,0,15
3,Dull intelligence,7.558558177138067e-07,5.559305501365587,78.36071924463099,"['CTSA', 'RUBCN', 'ADSL', 'KMT2A', 'STRADA', 'TINF2', 'LAMB1', 'VLDLR', 'AFF4', 'POMGNT1', 'OPA1', 'NSD1', 'DCX', 'RAB3GAP2', 'FGFR1']",0.0004955894644810192,0,0,15
4,Poor school performance,1.2374149692712655e-06,5.330834114339269,72.51259671015725,"['CTSA', 'RUBCN', 'ADSL', 'KMT2A', 'STRADA', 'TINF2', 'LAMB1', 'VLDLR', 'AFF4', 'POMGNT1', 'OPA1', 'NSD1', 'DCX', 'RAB3GAP2', 'FGFR1']",0.0006084988111391447,0,0,15
5,Mental Retardation,1.83756297633431e-06,4.874618927158331,64.379435020535,"['CTSA', 'RUBCN', 'ADSL', 'KMT2A', 'STRADA', 'TINF2', 'LAMB1', 'VLDLR', 'AFF4', 'POMGNT1', 'CLK2', 'OPA1', 'NSD1', 'DCX', 'RAB3GAP2', 'FGFR1']",0.0007228972748899176,0,0,16
6,Mental deficiency,2.2063851008611923e-06,5.071869133816037,66.05681015758277,"['CTSA', 'RUBCN', 'ADSL', 'KMT2A', 'STRADA', 'TINF2', 'LAMB1', 'VLDLR', 'AFF4', 'POMGNT1', 'OPA1', 'NSD1', 'DCX', 'RAB3GAP2', 'FGFR1']",0.0007233265822323275,0,0,15
7,Aplasia/Hypoplasia of the corpus callosum,5.2140809889977725e-06,41.59038662486938,505.9116062036977,"['NSD1', 'RAB3GAP2', 'SMG9', 'FGFR1']",0.001465156757908374,0,0,4
8,Generalized hypotonia,1.1611588776686008e-05,5.787454357185678,65.76577767225044,"['ABCD4', 'ADSL', 'KMT2A', 'STRADA', 'FLAD1', 'HTRA2', 'LAMB1', 'SMG9', 'VLDLR', 'ACADM', 'POMGNT1']",0.0028549993904676725,0,0,11
9,Pachygyria,2.061778006126671e-05,16.957264957264957,182.9579810377137,"['DCX', 'RAB3GAP2', 'LAMB1', 'VLDLR', 'POMGNT1']",0.004506130375612402,0,0,5
10,Agyria,2.3832340613327804e-05,27.391184573002754,291.56456165841183,"['DCX', 'RAB3GAP2', 'LAMB1', 'POMGNT1']",0.004687821398641579,0,0,4
11,Mental and motor retardation,4.670928534463491e-05,4.28129351155667,42.69120759487571,"['RUBCN', 'ADSL', 'STRADA', 'TINF2', 'SMG9', 'VLDLR', 'AFF4', 'POMGNT1', 'NSD1', 'RAB3GAP2', 'ACADM', 'TAF1', 'FGFR1']",0.008294900619019977,0,0,13
12,Severe global developmental delay,5.061398409712493e-05,22.307519640852973,220.64998208395758,"['ADSL', 'RAB3GAP2', 'LAMB1', 'POMGNT1']",0.008294900619019977,0,0,4
13,Muscle Hypertonia,5.618071614578209e-05,13.611263736263735,133.21258052782088,"['KMT2A', 'TINF2', 'DCX', 'HTRA2', 'POMGNT1']",0.008294900619019977,0,0,5
14,Anteverted nostril,5.90384385695372e-05,7.912238325281804,77.04401092948441,"['ADSL', 'KMT2A', 'NSD1', 'RAB3GAP2', 'SMG9', 'POMGNT1', 'FGFR1']",0.008294900619019977,0,0,7
15,Lissencephaly,7.461025053610387e-05,20.07070707070707,190.7365988140559,"['DCX', 'RAB3GAP2', 'LAMB1', 'POMGNT1']",0.009199832376029109,0,0,4
16,Dilated ventricles (finding),7.970057966052703e-05,9.342803030303031,88.17021560222825,"['STRADA', 'NSD1', 'TINF2', 'HTRA2', 'POMGNT1', 'FGFR1']",0.009199832376029109,0,0,6
17,Strabismus,8.177742494212142e-05,6.364939719778429,59.90368956488525,"['ADSL', 'KMT2A', 'OPA1', 'STRADA', 'NSD1', 'VLDLR', 'POMGNT1', 'FGFR1']",0.009199832376029109,0,0,8
18,Severe psychomotor retardation,8.418758656254396e-05,19.421309872922777,182.21972276215078,"['ADSL', 'RAB3GAP2', 'LAMB1', 'POMGNT1']",0.009199832376029109,0,0,4
19,Cryptorchidism,9.689561740264352e-05,6.204989671063086,57.34574678500998,"['KMT2A', 'NSD1', 'TINF2', 'RAB3GAP2', 'HTRA2', 'AFF4', 'POMGNT1', 'FGFR1']",0.010031246285842095,0,0,8
20,Cognitive delay,0.00012010967254239662,4.115376274127088,37.14993495392054,"['ADSL', 'STRADA', 'NSD1', 'TINF2', 'RAB3GAP2', 'SMG9', 'VLDLR', 'ACADM', 'AFF4', 'POMGNT1', 'TAF1', 'FGFR1']",0.011301733985406062,0,0,12
21,Delayed speech and language development,0.00012065908169472664,8.637266355140186,77.9300940983704,"['ADSL', 'KMT2A', 'NSD1', 'TINF2', 'VLDLR', 'FGFR1']",0.011301733985406062,0,0,6
22,Ventricular Septal Defects,0.00013974718987702314,8.399147727272727,74.54811016029313,"['NSD1', 'SMG9', 'TXNL4A', 'ACVR2B', 'HMGN1', 'FGFR1']",0.01249466920400475,0,0,6
23,Cerebellar Hypoplasia,0.00014994909393541196,10.952407304925291,96.43829774949718,"['TINF2', 'LAMB1', 'VLDLR', 'POMGNT1', 'FGFR1']",0.012823907294389363,0,0,5
24,Small head,0.00016112747153824083,5.093977382309109,44.487307847610914,"['ADSL', 'KMT2A', 'NSD1', 'TINF2', 'RAB3GAP2', 'SMG9', 'SBF1', 'POMGNT1', 'FGFR1']",0.01320573902148832,0,0,9
25,Dandy-Walker Syndrome,0.00017806487108354185,15.832535885167465,136.6880236455973,"['NSD1', 'SMG9', 'POMGNT1', 'FGFR1']",0.013794525086549485,0,0,4
26,Acute myelomonocytic leukemia,0.00018682315488004764,15.626131444313263,134.1557776618727,"['NPM1', 'KMT2A', 'NSD1', 'FGFR1']",0.013794525086549485,0,0,4
27,Prominent metopic ridge,0.00018935036976961672,30.72722593926917,263.3910598795792,"['ADSL', 'NSD1', 'SMG9']",0.013794525086549485,0,0,3
28,Myoclonus,0.00020512549398813188,10.212183789364998,86.72072710535431,"['ADSL', 'FLAD1', 'DCX', 'POMGNT1', 'TAF1']",0.014410065952666265,0,0,5
29,Epileptic encephalopathy,0.0002242858420360523,5.461430575035063,45.8901577798262,"['ADSL', 'STRADA', 'NSD1', 'DCX', 'RAB3GAP2', 'HTRA2', 'VLDLR', 'POMGNT1']",0.015212767285686721,0,0,8
30,Muscular hypotonia of the trunk,0.00023534273757572704,14.669623059866963,122.55689127034024,"['OPA1', 'DCX', 'RAB3GAP2', 'SMG9']",0.015430638827048503,0,0,4
31,Hydrocephalus,0.0002573139309343578,7.470774291497976,61.747546004076014,"['STRADA', 'NME7', 'NSD1', 'LAMB1', 'POMGNT1', 'FGFR1']",0.016326983940254253,0,0,6
32,Gaucher Disease,0.00028021774532379425,13.984496124031008,114.39238950112056,"['RPAIN', 'OPA1', 'MPRIP', 'HDAC9']",0.017224634532871978,0,0,4
33,Hypoplasia of the brainstem,0.00031724400725231333,25.452025586353944,205.03742903223235,"['LAMB1', 'VLDLR', 'POMGNT1']",0.01890966552319092,0,0,3
34,Nystagmus,0.00034979964281304013,5.097823236296879,40.5692420720397,"['RUBCN', 'ADSL', 'OPA1', 'NSD1', 'TINF2', 'DCX', 'POMGNT1', 'FGFR1']",0.020236938159213232,0,0,8
35,Small nose,0.000380029145437335,8.888439046333783,69.99879167988527,"['ADSL', 'KMT2A', 'RAB3GAP2', 'AFF4', 'FGFR1']",0.02135763797357823,0,0,5
36,Global developmental delay,0.0004045484071450164,3.5760835178740904,27.939007729041382,"['ADSL', 'STRADA', 'NSD1', 'TINF2', 'RAB3GAP2', 'SMG9', 'VLDLR', 'ACADM', 'AFF4', 'POMGNT1', 'TAF1', 'FGFR1']",0.021828915565860075,0,0,12
37,Short nose,0.0004106100030182119,8.733863837312112,68.1055059070152,"['ADSL', 'KMT2A', 'RAB3GAP2', 'AFF4', 'FGFR1']",0.021828915565860075,0,0,5
38,Hypoplasia of corpus callosum,0.0005012683994197437,8.346576500422655,63.42036707646884,"['NSD1', 'RAB3GAP2', 'HTRA2', 'SMG9', 'FGFR1']",0.025947235306806208,0,0,5
39,Speech impairment,0.0006797468732941558,7.785009861932939,56.7822276589064,"['ADSL', 'KMT2A', 'TINF2', 'VLDLR', 'FGFR1']",0.03428364358383601,0,0,5
40,Seizures,0.0007113237079981553,3.3416819989316875,24.221790812884706,"['CTSA', 'RUBCN', 'ADSL', 'STRADA', 'FLAD1', 'NSD1', 'DCX', 'LAMB1', 'VLDLR', 'ACADM', 'POMGNT1', 'FGFR1']",0.034902003630977674,0,0,12
41,Epilepsy,0.0007274947376055336,3.332544028414977,24.080642533519363,"['CTSA', 'RUBCN', 'ADSL', 'STRADA', 'NSD1', 'DCX', 'LAMB1', 'VLDLR', 'ACADM', 'POMGNT1', 'HDAC9', 'FGFR1']",0.034902003630977674,0,0,12
42,Language Delay,0.0007765397761059024,7.550325296593953,54.06533266246104,"['ADSL', 'KMT2A', 'TINF2', 'VLDLR', 'FGFR1']",0.036367946180959766,0,0,5
43,Wide skull shape,0.0008588669869201399,10.263144263144262,72.45673620485135,"['ADSL', 'KMT2A', 'RAB3GAP2', 'FGFR1']",0.03775806763566906,0,0,4
44,Broad cranium shape,0.0008588669869201399,10.263144263144262,72.45673620485135,"['ADSL', 'KMT2A', 'RAB3GAP2', 'FGFR1']",0.03775806763566906,0,0,4
45,Speech Delay,0.0009020919875691877,7.293639053254438,51.134201359949,"['ADSL', 'KMT2A', 'TINF2', 'VLDLR', 'FGFR1']",0.03775806763566906,0,0,5
46,Abnormally low-pitched voice,0.0009186809437246815,53.25935828877005,372.4198801217698,"['KMT2A', 'NSD1']",0.03775806763566906,0,0,2
47,Parkinsonian Disorders,0.0009211922724285913,7.258373205741627,50.73488027849336,"['OPA1', 'DCTN1', 'RAB3GAP2', 'HTRA2', 'TAF1']",0.03775806763566906,0,0,5
48,Skeletal muscle atrophy,0.0009405924322052789,7.2234432234432235,50.3401804052516,"['ADSL', 'OPA1', 'DCTN1', 'VLDLR', 'POMGNT1']",0.03775806763566906,0,0,5
49,"Neurogenic muscle atrophy, especially in the lower limbs",0.0009405924322052789,7.2234432234432235,50.3401804052516,"['ADSL', 'OPA1', 'DCTN1', 'VLDLR', 'POMGNT1']",0.03775806763566906,0,0,5
50,Classical Lissencephaly,0.0010693724440031793,48.818627450980394,333.9527697036537,"['DCX', 'VLDLR']",0.042069111947085076,0,0,2
51,Muscle hypotonia,0.0011185347791999361,4.77728722099583,32.46518123573773,"['RUBCN', 'NSD1', 'DCX', 'RAB3GAP2', 'LAMB1', 'VLDLR', 'POMGNT1']",0.04242644265094491,0,0,7
52,Brachycephaly,0.0011215938067357068,9.525733525733525,64.70835131109902,"['ADSL', 'KMT2A', 'RAB3GAP2', 'FGFR1']",0.04242644265094491,0,0,4
53,Cerebral atrophy,0.0011774891475166984,5.534073795180723,37.323846531971306,"['ADSL', 'TINF2', 'RAB3GAP2', 'HTRA2', 'SMG9', 'FGFR1']",0.04370039911632728,0,0,6
54,Neurogenic Muscular Atrophy,0.0012214408657069283,6.7978613314936185,45.59817814337038,"['ADSL', 'OPA1', 'DCTN1', 'VLDLR', 'POMGNT1']",0.04374304926515545,0,0,5
55,Cobblestone Lissencephaly,0.0012311035751016936,45.06108597285068,301.902259841425,"['LAMB1', 'POMGNT1']",0.04374304926515545,0,0,2
56,No development of motor milestones,0.001245353715733963,6.767170329670329,45.2611067712345,"['RUBCN', 'OPA1', 'DCX', 'GDAP1', 'POMGNT1']",0.04374304926515545,0,0,5
57,Motor delay,0.0013191752019625586,6.6767197560149105,44.271650072501956,"['RUBCN', 'OPA1', 'DCX', 'GDAP1', 'POMGNT1']",0.04453660608969938,0,0,5
58,Feeding difficulties in infancy,0.0013444869461922604,6.647098515519568,43.94890569334696,"['KMT2A', 'OPA1', 'NSD1', 'RAB3GAP2', 'TXNL4A']",0.04453660608969938,0,0,5
59,Prominent eyes,0.0013615272880318104,9.02118933697881,59.532165405906404,"['NSD1', 'AFF4', 'TAF1', 'FGFR1']",0.04453660608969938,0,0,4
60,Protruding eyes,0.0013615272880318104,9.02118933697881,59.532165405906404,"['NSD1', 'AFF4', 'TAF1', 'FGFR1']",0.04453660608969938,0,0,4
61,Monocytic leukemia,0.0014028873037842727,14.828358208955224,97.41078892565591,"['NPM1', 'KMT2A', 'VLDLR']",0.04453660608969938,0,0,3
62,Cerebral hypomyelination,0.0014037974466504124,41.84033613445378,274.8313546509682,"['RUBCN', 'ADSL']",0.04453660608969938,0,0,2
63,Prominent globes,0.0014361772647008583,8.886644219977553,58.1699324468738,"['NSD1', 'AFF4', 'TAF1', 'FGFR1']",0.044840645708993467,0,0,4
64,Exophthalmos,0.0015534426689163515,8.6921387790953,56.21451035782993,"['NSD1', 'AFF4', 'TAF1', 'FGFR1']",0.04730866142461705,0,0,4
65,Vocal Cord Paralysis,0.0015873775566978775,39.049019607843135,251.69717074439234,"['DCTN1', 'GDAP1']",0.04730866142461705,0,0,2
66,Corneal diameter increased,0.0015873775566978775,39.049019607843135,251.69717074439234,"['TINF2', 'POMGNT1']",0.04730866142461705,0,0,2
67,Abnormally small eyeball,0.0016772233116279262,8.505910165484634,54.35800256685781,"['RAB3GAP2', 'SMG9', 'POMGNT1', 'FGFR1']",0.0485161507937078,0,0,4
68,Decreased size of eyeball,0.0016772233116279262,8.505910165484634,54.35800256685781,"['RAB3GAP2', 'SMG9', 'POMGNT1', 'FGFR1']",0.0485161507937078,0,0,4
