# Supplementary material for: Environmental Pollutant PCB 153 Is Associated with Candidate Alternative Splicing Alterations in Intellectual Disability-Associated Genes: An Exploratory RNA-Seq Splicing Analysis in a Neuronal Model
Source: Genes (Basel). 2026 Jun 13;17(6):692. doi: 10.3390/genes17060692 (PMC13300575; doi:10.3390/genes17060692)
Supplement: Supplementary file 1 [file genes-17-00692-s001.zip › Table S4.txt]

Results for gene CTSA::chr20:45892321-45892399(+):
  1 Premature stop codons detected in Frame 1:
    Position: 6, Codon: TAG
Results for gene TINF2::chr14:24240328-24240420(-):
  1 Premature stop codons detected in Frame 3:
    Position: 4, Codon: TGA
Results for gene POMGNT1::chr1:46194649-46194845(-):
  1 Premature stop codons detected in Frame 2:
    Position: 62, Codon: TAG
Results for gene POMGNT1::chr1:46194959-46195812(-):
  17 Premature stop codons detected in Frame 1:
    Position: 39, Codon: TAG
    Position: 57, Codon: TAG
    Position: 138, Codon: TAA
    Position: 150, Codon: TAA
    Position: 162, Codon: TAG
    Position: 291, Codon: TAA
    Position: 357, Codon: TGA
    Position: 360, Codon: TAG
    Position: 549, Codon: TAG
    Position: 669, Codon: TGA
    Position: 675, Codon: TAG
    Position: 684, Codon: TAA
    Position: 720, Codon: TAA
    Position: 726, Codon: TAG
    Position: 747, Codon: TAA
    Position: 750, Codon: TGA
    Position: 828, Codon: TAA
Results for gene ADSL::chr22:40361633-40362982(+):
  36 Premature stop codons detected in Frame 3:
    Position: 61, Codon: TAG
    Position: 67, Codon: TAA
    Position: 124, Codon: TAG
    Position: 157, Codon: TGA
    Position: 160, Codon: TAA
    Position: 220, Codon: TGA
    Position: 307, Codon: TAA
    Position: 355, Codon: TGA
    Position: 451, Codon: TGA
    Position: 481, Codon: TAG
    Position: 490, Codon: TGA
    Position: 502, Codon: TAG
    Position: 508, Codon: TGA
    Position: 541, Codon: TGA
    Position: 589, Codon: TAA
    Position: 661, Codon: TAA
    Position: 667, Codon: TAG
    Position: 688, Codon: TAA
    Position: 712, Codon: TAA
    Position: 721, Codon: TGA
    Position: 745, Codon: TGA
    Position: 766, Codon: TGA
    Position: 805, Codon: TAG
    Position: 880, Codon: TGA
    Position: 907, Codon: TAA
    Position: 1069, Codon: TAG
    Position: 1078, Codon: TGA
    Position: 1090, Codon: TGA
    Position: 1108, Codon: TGA
    Position: 1168, Codon: TGA
    Position: 1186, Codon: TAG
    Position: 1192, Codon: TGA
    Position: 1201, Codon: TGA
    Position: 1210, Codon: TGA
    Position: 1315, Codon: TAA
    Position: 1345, Codon: TAG
Results for gene FGFR1::chr8:38428091-38428353(-):
  1 Premature stop codons detected in Frame 2:
    Position: 59, Codon: TAA
Results for gene HTRA2::chr2:74531700-74531857(+):
  1 Premature stop codons detected in Frame 2:
    Position: 35, Codon: TAA
Results for gene DCTN1::chr2:74368129-74368729(-):
  10 Premature stop codons detected in Frame 1:
    Position: 51, Codon: TGA
    Position: 63, Codon: TGA
    Position: 72, Codon: TGA
    Position: 213, Codon: TGA
    Position: 282, Codon: TAA
    Position: 294, Codon: TGA
    Position: 306, Codon: TAG
    Position: 420, Codon: TAA
    Position: 465, Codon: TAA
    Position: 513, Codon: TAG
Results for gene RAB3GAP2::chr1:220167397-220167503(-):
  1 Premature stop codons detected in Frame 2:
    Position: 95, Codon: TGA
