# Supplementary material for: Environmental Pollutant PCB 153 Is Associated with Candidate Alternative Splicing Alterations in Intellectual Disability-Associated Genes: An Exploratory RNA-Seq Splicing Analysis in a Neuronal Model
Source: Genes (Basel). 2026 Jun 13;17(6):692. doi: 10.3390/genes17060692 (PMC13300575; doi:10.3390/genes17060692)
Supplement: Supplementary file 1 [file genes-17-00692-s001.zip › Table S5.xlsx]

## Sheet: RBPBench enrichment ΔPSI > 0
motif_id	rbp_id	c_in_fg	c_not_in_fg	c_in_bg	c_not_in_bg	fisher_pval	fisher_pval_corr
CELF2_1	CELF2	17	2	2246	2768	0.08073	0.005812
ADAR_2	ADAR	13	6	1687	3327	0.002501	0.06004
ILF3_2	ILF3	16	3	2352	2662	0.001806	0.06004
RBM22_6	RBM22	15	4	2336	2678	0.005195	0.09351
PRPF8_2	PRPF8	12	7	1775	3239	0.01554	0.2237
DDX3X_2	DDX3X	0	19	1066	3948	0.02046	0.2456
EIF4G2_1	EIF4G2	0	19	906	4108	0.03529	0.338
SART3_1	SART3	5	14	2566	2448	0.03755	0.338
PTBP2_1	PTBP2	9	10	1320	3694	0.06277	0.5021
HNRNPC_4	HNRNPC	3	16	1738	3276	0.09471	0.6008
SND1_3	SND1	7	12	1049	3965	0.09486	0.6008
YBX1_3	YBX1	8	11	1198	3816	0.1001	0.6008
EIF4G2_3	EIF4G2	3	16	317	4697	0.116	0.6427
ADAR_3	ADAR	4	15	1878	3136	0.1608	0.7234
HNRNPC_3	HNRNPC	9	10	3254	1760	0.1467	0.7234
HNRNPH2_1	HNRNPH2	1	18	1049	3965	0.1516	0.7234
SND1_2	SND1	7	12	1208	3806	0.1886	0.7987
PRPF8_1	PRPF8	9	10	1679	3335	0.2259	0.9036
HNRNPC_1	HNRNPC	1	18	71	4943	0.2399	0.909
ADAR_1	ADAR	10	9	2499	2515	0.823	1.0
ADAR_4	ADAR	4	15	1305	3709	0.7956	1.0
CELF2_2	CELF2	11	8	2376	2638	0.3697	1.0
CNOT4_1	CNOT4	5	14	1107	3907	0.5887	1.0
DDX3X_1	DDX3X	1	18	323	4691	1.0	1.0
EIF4G2_2	EIF4G2	1	18	472	4542	1.0	1.0
EIF4G2_4	EIF4G2	7	12	1609	3405	0.6305	1.0
ERI1_1	ERI1	8	11	2066	2948	1.0	1.0
G3BP2_1	G3BP2	8	11	1640	3374	0.4627	1.0
HNRNPC_2	HNRNPC	1	18	425	4589	1.0	1.0
HNRNPK_1	HNRNPK	5	14	863	4151	0.3547	1.0
HNRNPK_2	HNRNPK	4	15	1422	3592	0.6145	1.0
HNRNPLL_1	HNRNPLL	4	15	1627	3387	0.3374	1.0
HNRNPLL_2	HNRNPLL	6	13	1618	3396	1.0	1.0
IGF2BP3_1	IGF2BP3	7	12	2310	2704	0.4939	1.0
ILF3_1	ILF3	6	13	1993	3021	0.6396	1.0
ILF3_3	ILF3	9	10	2333	2681	1.0	1.0
NONO_1	NONO	4	15	1210	3804	1.0	1.0
NONO_2	NONO	6	13	1346	3668	0.6107	1.0
NUMA1_1	NUMA1	7	12	1707	3307	0.8109	1.0
PABPC5_1	PABPC5	9	10	2754	2260	0.6453	1.0
PRPF8_3	PRPF8	5	14	1553	3461	0.8062	1.0
RBFOX1_1	RBFOX1	5	14	1223	3791	0.7928	1.0
RBFOX1_2	RBFOX1	4	15	918	4096	0.7658	1.0
RBFOX1_3	RBFOX1	6	13	1644	3370	1.0	1.0
RBFOX1_4	RBFOX1	6	13	1645	3369	1.0	1.0
RBM14_1	RBM14	0	19	309	4705	0.6265	1.0
RBM22_1	RBM22	6	13	1995	3019	0.6397	1.0
RBM22_2	RBM22	10	9	1993	3021	0.3476	1.0
RBM22_3	RBM22	4	15	1164	3850	1.0	1.0
RBM22_4	RBM22	9	10	1914	3100	0.4798	1.0
RBM22_5	RBM22	6	13	1532	3482	1.0	1.0
RBM22_7	RBM22	3	16	532	4482	0.4464	1.0
SLTM_1	SLTM	6	13	2239	2775	0.3556	1.0
SND1_1	SND1	4	15	1293	3721	0.7958	1.0
SND1_4	SND1	5	14	1006	4008	0.5637	1.0
SND1_5	SND1	8	11	1865	3149	0.6427	1.0
SNRPB2_1	SNRPB2	7	12	1661	3353	0.8079	1.0
SRSF3_1	SRSF3	7	12	1481	3533	0.4604	1.0
SRSF3_2	SRSF3	7	12	1551	3463	0.621	1.0
SRSF3_3	SRSF3	5	14	1519	3495	0.8073	1.0
SRSF3_4	SRSF3	5	14	1319	3695	1.0	1.0
SRSF9_1	SRSF9	10	9	2132	2882	0.4866	1.0
SUB1_1	SUB1	11	8	2871	2143	1.0	1.0
SUB1_2	SUB1	8	11	1650	3364	0.4638	1.0
TNRC6A_1	TNRC6A	8	11	1936	3078	0.815	1.0
TNRC6A_2	TNRC6A	6	13	1253	3761	0.5947	1.0
UCHL5_1	UCHL5	4	15	1049	3965	1.0	1.0
UCHL5_2	UCHL5	5	14	1499	3515	1.0	1.0
UCHL5_3	UCHL5	5	14	1922	3092	0.3493	1.0
YBX1_1	YBX1	6	13	1427	3587	0.8	1.0
YBX1_2	YBX1	5	14	1706	3308	0.6296	1.0
YTHDC1_1	YTHDC1	4	15	1245	3769	1.0	1.0

## Sheet: RBPBench enrichment ΔPSI < 0
motif_id	rbp_id	c_in_fg	c_not_in_fg	c_in_bg	c_not_in_bg	fisher_pval	fisher_pval_corr
RBM22_1	RBM22	16	3	2064	2951	0.0001952	0.01406
NUMA1_1	NUMA1	15	4	1889	3126	0.0004242	0.01527
PRPF8_3	PRPF8	14	5	1693	3322	0.0008306	0.01993
ADAR_4	ADAR	0	19	1412	3603	0.003358	0.06044
EIF4G2_4	EIF4G2	12	7	1748	3267	0.01432	0.1776
G3BP2_1	G3BP2	12	7	1785	3230	0.01602	0.1776
YTHDC1_1	YTHDC1	10	9	1339	3676	0.01727	0.1776
ADAR_2	ADAR	12	7	1809	3206	0.0281	0.2313
CELF2_2	CELF2	5	14	2550	2465	0.03843	0.2313
ILF3_3	ILF3	14	5	2467	2548	0.03855	0.2313
PRPF8_2	PRPF8	12	7	1906	3109	0.03187	0.2313
SRSF9_1	SRSF9	14	5	2391	2624	0.03566	0.2313
RBFOX1_3	RBFOX1	11	8	1784	3231	0.05405	0.2604
RBFOX1_4	RBFOX1	11	8	1786	3229	0.05425	0.2604
SND1_3	SND1	8	11	1102	3913	0.04854	0.2604
IGF2BP3_1	IGF2BP3	5	14	2499	2516	0.06314	0.2841
HNRNPC_3	HNRNPC	9	10	3365	1650	0.08578	0.3633
RBM22_2	RBM22	12	7	2173	2842	0.1041	0.4163
SND1_2	SND1	8	11	1330	3685	0.1263	0.4788
HNRNPK_2	HNRNPK	9	10	1535	3480	0.1347	0.4849
ILF3_2	ILF3	13	6	2508	2507	0.1663	0.5205
SART3_1	SART3	7	12	2765	2250	0.164	0.5205
SND1_5	SND1	4	15	1937	3078	0.1564	0.5205
PTBP2_1	PTBP2	8	11	1395	3620	0.1984	0.5952
HNRNPC_2	HNRNPC	3	16	447	4568	0.2381	0.635
SNRPB2_1	SNRPB2	4	15	1779	3236	0.2345	0.635
SUB1_2	SUB1	4	15	1820	3195	0.2323	0.635
PABPC5_1	PABPC5	14	5	3003	2012	0.25	0.643
RBM22_3	RBM22	7	12	1293	3722	0.2944	0.7309
ADAR_1	ADAR	8	11	2724	2291	0.3578	0.8426
SLTM_1	SLTM	7	12	2432	2583	0.3628	0.8426
HNRNPH2_1	HNRNPH2	6	13	1109	3906	0.4031	0.8795
SND1_4	SND1	2	17	1050	3965	0.3977	0.8795
NONO_1	NONO	3	16	1265	3750	0.4362	0.8985
RBFOX1_1	RBFOX1	3	16	1362	3653	0.4368	0.8985
ADAR_3	ADAR	6	13	2083	2932	0.4866	0.9733
CELF2_1	CELF2	8	11	2412	2603	0.6517	1.0
CNOT4_1	CNOT4	5	14	1126	3889	0.7824	1.0
DDX3X_1	DDX3X	1	18	309	4706	1.0	1.0
DDX3X_2	DDX3X	4	15	1145	3870	1.0	1.0
EIF4G2_1	EIF4G2	5	14	1027	3988	0.5676	1.0
EIF4G2_2	EIF4G2	1	18	477	4538	1.0	1.0
EIF4G2_3	EIF4G2	1	18	269	4746	1.0	1.0
ERI1_1	ERI1	8	11	2196	2819	1.0	1.0
HNRNPC_1	HNRNPC	0	19	65	4950	1.0	1.0
HNRNPC_4	HNRNPC	7	12	1893	3122	1.0	1.0
HNRNPK_1	HNRNPK	3	16	933	4082	1.0	1.0
HNRNPLL_1	HNRNPLL	8	11	1799	3216	0.6339	1.0
HNRNPLL_2	HNRNPLL	6	13	1724	3291	1.0	1.0
ILF3_1	ILF3	8	11	2149	2866	1.0	1.0
NONO_2	NONO	5	14	1416	3599	1.0	1.0
PRPF8_1	PRPF8	7	12	1821	3194	1.0	1.0
RBFOX1_2	RBFOX1	4	15	997	4018	0.7803	1.0
RBM14_1	RBM14	0	19	335	4680	0.6334	1.0
RBM22_4	RBM22	9	10	2105	2910	0.6482	1.0
RBM22_5	RBM22	7	12	1677	3338	0.8088	1.0
RBM22_6	RBM22	8	11	2492	2523	0.6471	1.0
RBM22_7	RBM22	1	18	567	4448	0.7151	1.0
SND1_1	SND1	6	13	1494	3521	0.8068	1.0
SRSF3_1	SRSF3	7	12	1589	3426	0.6267	1.0
SRSF3_2	SRSF3	5	14	1686	3329	0.63	1.0
SRSF3_3	SRSF3	6	13	1684	3331	1.0	1.0
SRSF3_4	SRSF3	6	13	1414	3601	0.799	1.0
SUB1_1	SUB1	11	8	3055	1960	0.8164	1.0
TNRC6A_1	TNRC6A	8	11	2005	3010	0.8199	1.0
TNRC6A_2	TNRC6A	4	15	1328	3687	0.7955	1.0
UCHL5_1	UCHL5	5	14	1155	3860	0.7847	1.0
UCHL5_2	UCHL5	7	12	1541	3474	0.6197	1.0
UCHL5_3	UCHL5	7	12	2045	2970	0.8181	1.0
YBX1_1	YBX1	6	13	1650	3365	1.0	1.0
YBX1_2	YBX1	7	12	1852	3163	1.0	1.0
YBX1_3	YBX1	5	14	1306	3709	1.0	1.0

## Sheet: RBPBench SEARCH motif analysis
rbp_id	motif_id	expanded_sequence	gen_s	gen_e	region_s	region_e	region_len	uniq_count	DASE_sequence	Class	GeneID	geneSymbol	FDR	IncLevelDifference	DE-NOVO	motif_position
CELF2	CELF2_1	chr1:75728150-75728738(+)	75728490	75728496	340	346	588	2	chr1:75728150-75728738(+)	MXE	ENSG00000117054	ACADM	0.0121395	0.229	FALSE	downstream
CELF2	CELF2_1	chr1:75728150-75728738(+)	75728539	75728545	389	395	588	2	chr1:75728150-75728738(+)	MXE	ENSG00000117054	ACADM	0.0121395	0.229	FALSE	downstream
CELF2	CELF2_1	chr11:68179881-68180450(-)	68180060	68180066	385	391	569	2	chr11:68179881-68180450(-)	MXE	ENSG00000110066	KMT5B	0.00815023	0.127	FALSE	downstream
CELF2	CELF2_1	chr11:68179609-68180450(-)	68180060	68180066	385	391	841	2	chr11:68179609-68180450(-)	MXE	ENSG00000110066	KMT5B	0.00325433	0.217	TRUE	exon
CELF2	CELF2_1	chr8:74351071-74351716(+)	74351081	74351087	10	16	645	1	chr8:74351071-74351716(+)	A5SS	ENSG00000104381	GDAP1	0.000715601	0.375	FALSE	upstream
CELF2	CELF2_1	chr8:74351071-74351716(+)	74351515	74351521	444	450	645	2	chr8:74351071-74351716(+)	A5SS	ENSG00000104381	GDAP1	0.000715601	0.375	FALSE	downstream
CELF2	CELF2_1	chrX:111330653-111331168(-)	111331055	111331061	108	114	515	1	chrX:111330653-111331168(-)	A5SS	ENSG00000077279	DCX	0.0183798	0.238	FALSE	upstream
CELF2	CELF2_1	chr1:220167149-220167751(-)	220167249	220167255	497	503	602	1	chr1:220167149-220167751(-)	RI	ENSG00000118873	RAB3GAP2	0.0240022	0.197	FALSE	downstream
CELF2	CELF2_1	chr14:74292619-74293498(-)	74293437	74293443	56	62	879	1	chr14:74292619-74293498(-)	A3SS	ENSG00000119688	ABCD4	0.0293792	0.337	FALSE	upstream
CELF2	CELF2_1	chr14:74292619-74293498(-)	74292630	74292636	863	869	879	1	chr14:74292619-74293498(-)	A3SS	ENSG00000119688	ABCD4	0.0293792	0.337	FALSE	downstream
CELF2	CELF2_1	chr11:118471411-118474428(+)	118471739	118471745	328	334	3017	2	chr11:118471411-118474428(+)	A3SS	ENSG00000118058	KMT2A	0.0156333	0.214	FALSE	exon
CELF2	CELF2_1	chr1:75728138-75728738(+)	75728490	75728496	352	358	600	2	chr1:75728138-75728738(+)	SE	ENSG00000117054	ACADM	0.0437555	0.188	FALSE	downstream
CELF2	CELF2_1	chr1:75728138-75728738(+)	75728539	75728545	401	407	600	2	chr1:75728138-75728738(+)	SE	ENSG00000117054	ACADM	0.0437555	0.188	FALSE	downstream
CELF2	CELF2_1	chr1:154989309-154989957(+)	154989519	154989525	210	216	648	1	chr1:154989309-154989957(+)	SE	ENSG00000160688	FLAD1	0.00254722	0.592	FALSE	upstream
CELF2	CELF2_1	chr1:154989309-154989957(+)	154989638	154989644	329	335	648	1	chr1:154989309-154989957(+)	SE	ENSG00000160688	FLAD1	0.00254722	0.592	FALSE	exon
CELF2	CELF2_1	chr3:193616927-193617535(+)	193617156	193617162	229	235	608	1	chr3:193616927-193617535(+)	SE	ENSG00000198836	OPA1	0.0484469	0.134	FALSE	upstream
CELF2	CELF2_1	chr3:193616927-193617535(+)	193617458	193617464	531	537	608	1	chr3:193616927-193617535(+)	SE	ENSG00000198836	OPA1	0.0484469	0.134	FALSE	downstream
CELF2	CELF2_1	chr8:74351203-74351716(+)	74351515	74351521	312	318	513	2	chr8:74351203-74351716(+)	SE	ENSG00000104381	GDAP1	0.026429	0.383	FALSE	downstream
CELF2	CELF2_1	chr5:177237986-177238757(+)	177238071	177238077	85	91	771	1	chr5:177237986-177238757(+)	SE	ENSG00000165671	NSD1	0.0314575	0.205	FALSE	upstream
CELF2	CELF2_1	chr7:107958998-107959730(-)	107959068	107959074	657	663	732	1	chr7:107958998-107959730(-)	SE	ENSG00000091136	LAMB1	0.0488056	0.176	FALSE	downstream
CELF2	CELF2_1	chr11:118471411-118472235(+)	118471739	118471745	328	334	824	2	chr11:118471411-118472235(+)	SE	ENSG00000118058	KMT2A	0.00125569	0.383	FALSE	exon
CELF2	CELF2_1	chrX:111312388-111312986(-)	111312838	111312844	143	149	598	2	chrX:111312388-111312986(-)	SE	ENSG00000077279	DCX	0.00431287	0.364	FALSE	upstream
CELF2	CELF2_1	chrX:111312391-111312986(-)	111312838	111312844	143	149	595	2	chrX:111312391-111312986(-)	SE	ENSG00000077279	DCX	0.0146724	0.264	FALSE	upstream
NUMA1	NUMA1_1	chr11:68179219-68180381(-)	68179532	68179537	845	850	1162	4	chr11:68179219-68180381(-)	A5SS	ENSG00000110066	KMT5B	0.00609954	-0.134	FALSE	exon
NUMA1	NUMA1_1	chr11:68179219-68180381(-)	68179474	68179479	903	908	1162	4	chr11:68179219-68180381(-)	A5SS	ENSG00000110066	KMT5B	0.00609954	-0.134	FALSE	exon
NUMA1	NUMA1_1	chrX:71422989-71423514(+)	71423076	71423081	87	92	525	1	chrX:71422989-71423514(+)	A5SS	ENSG00000147133	TAF1	0.00506711	-0.32	FALSE	upstream
NUMA1	NUMA1_1	chrX:71422989-71423514(+)	71423463	71423468	474	479	525	1	chrX:71422989-71423514(+)	A5SS	ENSG00000147133	TAF1	0.00506711	-0.32	FALSE	downstream
NUMA1	NUMA1_1	chr9:2647342-2648597(+)	2648104	2648109	762	767	1255	2	chr9:2647342-2648597(+)	A5SS	ENSG00000147852	VLDLR	0.0185251	-0.373	FALSE	exon
NUMA1	NUMA1_1	chr14:24240080-24240668(-)	24240215	24240220	449	454	588	1	chr14:24240080-24240668(-)	RI	ENSG00000092330	TINF2	0.0464573	-0.208	FALSE	downstream
NUMA1	NUMA1_1	chr1:46194401-46195093(-)	46194762	46194767	327	332	692	2	chr1:46194401-46195093(-)	RI	ENSG00000085998	POMGNT1	0.018233	-0.19	FALSE	exon
NUMA1	NUMA1_1	chr1:46194711-46196060(-)	46194762	46194767	1294	1299	1349	2	chr1:46194711-46196060(-)	RI	ENSG00000085998	POMGNT1	0.0212309	-0.241	FALSE	downstream
NUMA1	NUMA1_1	chr22:40361385-40363230(+)	40361998	40362003	613	618	1845	1	chr22:40361385-40363230(+)	RI	ENSG00000239900	ADSL	0.0496966	-0.121	FALSE	exon
NUMA1	NUMA1_1	chr22:40361385-40363230(+)	40362734	40362739	1349	1354	1845	1	chr22:40361385-40363230(+)	RI	ENSG00000239900	ADSL	0.0496966	-0.121	FALSE	exon
NUMA1	NUMA1_1	chr22:40361385-40363230(+)	40363102	40363107	1717	1722	1845	1	chr22:40361385-40363230(+)	RI	ENSG00000239900	ADSL	0.0496966	-0.121	FALSE	downstream
NUMA1	NUMA1_1	chr22:40361385-40363230(+)	40363215	40363220	1830	1835	1845	1	chr22:40361385-40363230(+)	RI	ENSG00000239900	ADSL	0.0496966	-0.121	FALSE	downstream
NUMA1	NUMA1_1	chr8:38427843-38428601(-)	38428526	38428531	71	76	758	1	chr8:38427843-38428601(-)	RI	ENSG00000077782	FGFR1	0.0496966	-0.175	FALSE	upstream
NUMA1	NUMA1_1	chr2:74531452-74532105(+)	74531569	74531574	117	122	653	1	chr2:74531452-74532105(+)	RI	ENSG00000115317	HTRA2	0.0496966	-0.138	FALSE	upstream
NUMA1	NUMA1_1	chr2:74531452-74532105(+)	74531599	74531604	147	152	653	1	chr2:74531452-74532105(+)	RI	ENSG00000115317	HTRA2	0.0496966	-0.138	FALSE	upstream
NUMA1	NUMA1_1	chr2:74531452-74532105(+)	74531689	74531694	237	242	653	1	chr2:74531452-74532105(+)	RI	ENSG00000115317	HTRA2	0.0496966	-0.138	FALSE	upstream
NUMA1	NUMA1_1	chr2:74531452-74532105(+)	74531717	74531722	265	270	653	1	chr2:74531452-74532105(+)	RI	ENSG00000115317	HTRA2	0.0496966	-0.138	FALSE	exon
NUMA1	NUMA1_1	chr2:74531452-74532105(+)	74531936	74531941	484	489	653	1	chr2:74531452-74532105(+)	RI	ENSG00000115317	HTRA2	0.0496966	-0.138	FALSE	downstream
NUMA1	NUMA1_1	chr2:74367881-74368977(-)	74368777	74368782	196	201	1096	1	chr2:74367881-74368977(-)	RI	ENSG00000204843	DCTN1	0.0346607	-0.185	FALSE	upstream
NUMA1	NUMA1_1	chr2:74367881-74368977(-)	74368437	74368442	536	541	1096	1	chr2:74367881-74368977(-)	RI	ENSG00000204843	DCTN1	0.0346607	-0.185	FALSE	exon
NUMA1	NUMA1_1	chr2:74367881-74368977(-)	74368043	74368048	930	935	1096	1	chr2:74367881-74368977(-)	RI	ENSG00000204843	DCTN1	0.0346607	-0.185	FALSE	downstream
NUMA1	NUMA1_1	chr11:68179219-68179787(-)	68179532	68179537	251	256	568	4	chr11:68179219-68179787(-)	SE	ENSG00000110066	KMT5B	0.0382682	-0.115	FALSE	exon
NUMA1	NUMA1_1	chr11:68179219-68179787(-)	68179474	68179479	309	314	568	4	chr11:68179219-68179787(-)	SE	ENSG00000110066	KMT5B	0.0382682	-0.115	FALSE	exon
NUMA1	NUMA1_1	chr11:68179219-68179866(-)	68179532	68179537	330	335	647	4	chr11:68179219-68179866(-)	SE	ENSG00000110066	KMT5B	0.0164205	-0.121	FALSE	exon
NUMA1	NUMA1_1	chr11:68179219-68179866(-)	68179474	68179479	388	393	647	4	chr11:68179219-68179866(-)	SE	ENSG00000110066	KMT5B	0.0164205	-0.121	FALSE	exon
NUMA1	NUMA1_1	chr11:68179219-68180080(-)	68179532	68179537	544	549	861	4	chr11:68179219-68180080(-)	SE	ENSG00000110066	KMT5B	0.0164205	-0.121	FALSE	exon
NUMA1	NUMA1_1	chr11:68179219-68180080(-)	68179474	68179479	602	607	861	4	chr11:68179219-68180080(-)	SE	ENSG00000110066	KMT5B	0.0164205	-0.121	FALSE	exon
NUMA1	NUMA1_1	chr9:2647957-2648597(+)	2648104	2648109	147	152	640	2	chr9:2647957-2648597(+)	SE	ENSG00000147852	VLDLR	0.0449484	-0.276	FALSE	upstream
NUMA1	NUMA1_1	chr18:79986351-79987000(-)	79986985	79986990	11	16	649	1	chr18:79986351-79987000(-)	SE	ENSG00000141759	TXNL4A	0.00990314	-0.178	FALSE	upstream
PRPF8	PRPF8_3	chr11:68179219-68180381(-)	68179491	68179498	884	891	1162	4	chr11:68179219-68180381(-)	A5SS	ENSG00000110066	KMT5B	0.00609954	-0.134	FALSE	exon
PRPF8	PRPF8_3	chrX:71422989-71423514(+)	71423264	71423271	275	282	525	1	chrX:71422989-71423514(+)	A5SS	ENSG00000147133	TAF1	0.00506711	-0.32	FALSE	downstream
PRPF8	PRPF8_3	chr9:2647342-2648597(+)	2647973	2647980	631	638	1255	2	chr9:2647342-2648597(+)	A5SS	ENSG00000147852	VLDLR	0.0185251	-0.373	FALSE	exon
PRPF8	PRPF8_3	chr5:132898823-132899353(-)	132898905	132898912	442	449	530	1	chr5:132898823-132899353(-)	A5SS	ENSG00000072364	AFF4	0.0478552	-0.17	TRUE	downstream
PRPF8	PRPF8_3	chr20:45892073-45892647(+)	45892484	45892491	411	418	574	1	chr20:45892073-45892647(+)	RI	ENSG00000064601	CTSA	0.0133377	-0.357	FALSE	downstream
PRPF8	PRPF8_3	chr14:24240080-24240668(-)	24240412	24240419	250	257	588	1	chr14:24240080-24240668(-)	RI	ENSG00000092330	TINF2	0.0464573	-0.208	FALSE	exon
PRPF8	PRPF8_3	chr1:46194711-46196060(-)	46196005	46196012	49	56	1349	1	chr1:46194711-46196060(-)	RI	ENSG00000085998	POMGNT1	0.0212309	-0.241	FALSE	upstream
PRPF8	PRPF8_3	chr1:46194711-46196060(-)	46195991	46195998	63	70	1349	1	chr1:46194711-46196060(-)	RI	ENSG00000085998	POMGNT1	0.0212309	-0.241	FALSE	upstream
PRPF8	PRPF8_3	chr1:46194711-46196060(-)	46195395	46195402	659	666	1349	1	chr1:46194711-46196060(-)	RI	ENSG00000085998	POMGNT1	0.0212309	-0.241	FALSE	exon
PRPF8	PRPF8_3	chr1:46194711-46196060(-)	46195359	46195366	695	702	1349	1	chr1:46194711-46196060(-)	RI	ENSG00000085998	POMGNT1	0.0212309	-0.241	FALSE	exon
PRPF8	PRPF8_3	chr22:40361385-40363230(+)	40362611	40362618	1226	1233	1845	1	chr22:40361385-40363230(+)	RI	ENSG00000239900	ADSL	0.0496966	-0.121	FALSE	exon
PRPF8	PRPF8_3	chr22:40361385-40363230(+)	40362629	40362636	1244	1251	1845	1	chr22:40361385-40363230(+)	RI	ENSG00000239900	ADSL	0.0496966	-0.121	FALSE	exon
PRPF8	PRPF8_3	chr22:40361385-40363230(+)	40362696	40362703	1311	1318	1845	1	chr22:40361385-40363230(+)	RI	ENSG00000239900	ADSL	0.0496966	-0.121	FALSE	exon
PRPF8	PRPF8_3	chr2:74367881-74368977(-)	74368501	74368508	470	477	1096	1	chr2:74367881-74368977(-)	RI	ENSG00000204843	DCTN1	0.0346607	-0.185	FALSE	exon
PRPF8	PRPF8_3	chr11:68179219-68179787(-)	68179491	68179498	290	297	568	4	chr11:68179219-68179787(-)	SE	ENSG00000110066	KMT5B	0.0382682	-0.115	FALSE	exon
PRPF8	PRPF8_3	chr11:68179219-68179866(-)	68179491	68179498	369	376	647	4	chr11:68179219-68179866(-)	SE	ENSG00000110066	KMT5B	0.0164205	-0.121	FALSE	exon
PRPF8	PRPF8_3	chr11:68179219-68180080(-)	68179491	68179498	583	590	861	4	chr11:68179219-68180080(-)	SE	ENSG00000110066	KMT5B	0.0164205	-0.121	FALSE	exon
PRPF8	PRPF8_3	chr9:2647957-2648597(+)	2647973	2647980	16	23	640	2	chr9:2647957-2648597(+)	SE	ENSG00000147852	VLDLR	0.0449484	-0.276	FALSE	upstream
PRPF8	PRPF8_3	chr18:79986351-79987000(-)	79986674	79986681	320	327	649	1	chr18:79986351-79987000(-)	SE	ENSG00000141759	TXNL4A	0.00990314	-0.178	FALSE	exon
RBM22	RBM22_1	chr11:68179219-68180381(-)	68180116	68180125	257	266	1162	1	chr11:68179219-68180381(-)	A5SS	ENSG00000110066	KMT5B	0.00609954	-0.134	FALSE	exon
RBM22	RBM22_1	chr11:68179219-68180381(-)	68179461	68179470	912	921	1162	4	chr11:68179219-68180381(-)	A5SS	ENSG00000110066	KMT5B	0.00609954	-0.134	FALSE	exon
RBM22	RBM22_1	chr11:68179219-68180381(-)	68179455	68179464	918	927	1162	4	chr11:68179219-68180381(-)	A5SS	ENSG00000110066	KMT5B	0.00609954	-0.134	FALSE	downstream
RBM22	RBM22_1	chrX:71422989-71423514(+)	71423328	71423337	339	348	525	1	chrX:71422989-71423514(+)	A5SS	ENSG00000147133	TAF1	0.00506711	-0.32	FALSE	downstream
RBM22	RBM22_1	chr5:132898823-132899353(-)	132898944	132898953	401	410	530	1	chr5:132898823-132899353(-)	A5SS	ENSG00000072364	AFF4	0.0478552	-0.17	TRUE	downstream
RBM22	RBM22_1	chr20:45892073-45892647(+)	45892337	45892346	264	273	574	1	chr20:45892073-45892647(+)	RI	ENSG00000064601	CTSA	0.0133377	-0.357	FALSE	exon
RBM22	RBM22_1	chr20:45892073-45892647(+)	45892484	45892493	411	420	574	1	chr20:45892073-45892647(+)	RI	ENSG00000064601	CTSA	0.0133377	-0.357	FALSE	downstream
RBM22	RBM22_1	chr14:24240080-24240668(-)	24240410	24240419	250	259	588	1	chr14:24240080-24240668(-)	RI	ENSG00000092330	TINF2	0.0464573	-0.208	FALSE	exon
RBM22	RBM22_1	chr1:46194401-46195093(-)	46194505	46194514	580	589	692	1	chr1:46194401-46195093(-)	RI	ENSG00000085998	POMGNT1	0.018233	-0.19	FALSE	downstream
RBM22	RBM22_1	chr1:46194711-46196060(-)	46195989	46195998	63	72	1349	1	chr1:46194711-46196060(-)	RI	ENSG00000085998	POMGNT1	0.0212309	-0.241	FALSE	upstream
RBM22	RBM22_1	chr22:40361385-40363230(+)	40361390	40361399	5	14	1845	1	chr22:40361385-40363230(+)	RI	ENSG00000239900	ADSL	0.0496966	-0.121	FALSE	upstream
RBM22	RBM22_1	chr22:40361385-40363230(+)	40361667	40361676	282	291	1845	1	chr22:40361385-40363230(+)	RI	ENSG00000239900	ADSL	0.0496966	-0.121	FALSE	exon
RBM22	RBM22_1	chr22:40361385-40363230(+)	40362629	40362638	1244	1253	1845	1	chr22:40361385-40363230(+)	RI	ENSG00000239900	ADSL	0.0496966	-0.121	FALSE	exon
RBM22	RBM22_1	chr22:40361385-40363230(+)	40363118	40363127	1733	1742	1845	1	chr22:40361385-40363230(+)	RI	ENSG00000239900	ADSL	0.0496966	-0.121	FALSE	downstream
RBM22	RBM22_1	chr22:40361385-40363230(+)	40363124	40363133	1739	1748	1845	1	chr22:40361385-40363230(+)	RI	ENSG00000239900	ADSL	0.0496966	-0.121	FALSE	downstream
RBM22	RBM22_1	chr8:38427843-38428601(-)	38428521	38428530	72	81	758	1	chr8:38427843-38428601(-)	RI	ENSG00000077782	FGFR1	0.0496966	-0.175	FALSE	upstream
RBM22	RBM22_1	chr8:38427843-38428601(-)	38427908	38427917	685	694	758	1	chr8:38427843-38428601(-)	RI	ENSG00000077782	FGFR1	0.0496966	-0.175	FALSE	downstream
RBM22	RBM22_1	chr8:38427843-38428601(-)	38427906	38427915	687	696	758	1	chr8:38427843-38428601(-)	RI	ENSG00000077782	FGFR1	0.0496966	-0.175	FALSE	downstream
RBM22	RBM22_1	chr2:74531452-74532105(+)	74531823	74531832	371	380	653	1	chr2:74531452-74532105(+)	RI	ENSG00000115317	HTRA2	0.0496966	-0.138	FALSE	exon
RBM22	RBM22_1	chr2:74367881-74368977(-)	74368532	74368541	437	446	1096	1	chr2:74367881-74368977(-)	RI	ENSG00000204843	DCTN1	0.0346607	-0.185	FALSE	exon
RBM22	RBM22_1	chr2:74367881-74368977(-)	74367932	74367941	1037	1046	1096	1	chr2:74367881-74368977(-)	RI	ENSG00000204843	DCTN1	0.0346607	-0.185	FALSE	downstream
RBM22	RBM22_1	chr11:68179219-68179787(-)	68179461	68179470	318	327	568	4	chr11:68179219-68179787(-)	SE	ENSG00000110066	KMT5B	0.0382682	-0.115	FALSE	exon
RBM22	RBM22_1	chr11:68179219-68179787(-)	68179455	68179464	324	333	568	4	chr11:68179219-68179787(-)	SE	ENSG00000110066	KMT5B	0.0382682	-0.115	FALSE	downstream
RBM22	RBM22_1	chr11:68179219-68179866(-)	68179461	68179470	397	406	647	4	chr11:68179219-68179866(-)	SE	ENSG00000110066	KMT5B	0.0164205	-0.121	FALSE	exon
RBM22	RBM22_1	chr11:68179219-68179866(-)	68179455	68179464	403	412	647	4	chr11:68179219-68179866(-)	SE	ENSG00000110066	KMT5B	0.0164205	-0.121	FALSE	downstream
RBM22	RBM22_1	chr11:68179219-68180080(-)	68179461	68179470	611	620	861	4	chr11:68179219-68180080(-)	SE	ENSG00000110066	KMT5B	0.0164205	-0.121	FALSE	exon
RBM22	RBM22_1	chr11:68179219-68180080(-)	68179455	68179464	617	626	861	4	chr11:68179219-68180080(-)	SE	ENSG00000110066	KMT5B	0.0164205	-0.121	FALSE	downstream
RBM22	RBM22_1	chr10:125797814-125798395(-)	125797987	125797996	400	409	581	1	chr10:125797814-125798395(-)	SE	ENSG00000188690	UROS	0.00819587	-0.203	FALSE	downstream
RBM22	RBM22_1	chr18:79986351-79987000(-)	79986672	79986681	320	329	649	1	chr18:79986351-79987000(-)	SE	ENSG00000141759	TXNL4A	0.00990314	-0.178	FALSE	exon
